# Supplementary material for: Synthesis, Characterisation, Photocatalytic Activity, and Aquatic Toxicity Evaluation of TiO2 Nanoparticles
Source: Nanomaterials (Basel). 2021 Nov 25;11(12):3197. doi: 10.3390/nano11123197 (PMC8709270; doi:10.3390/nano11123197)
Supplement: Supplementary file 1 [file nanomaterials-11-03197-s001.zip]

Archive with 1 entries (1 files):
- nanomaterials-1429829-supplementary.pdf
